# Supplementary material for: Sleeping Beauty Transposition of Chimeric Antigen Receptors Targeting Receptor Tyrosine Kinase-Like Orphan Receptor-1 (ROR1) into Diverse Memory T-Cell Populations
Source: PLoS One. 2015 Jun 1;10(6):e0128151. doi: 10.1371/journal.pone.0128151 (PMC4451012; doi:10.1371/journal.pone.0128151)
Supplement: S1 Dataset — (Fig 2 tab) Cell counts at designated times as measured by trypan blue exclusion. (Fig 3 tab) Normalized mRNA counts from NanoString array of T cells at day 29 of co-culture (top), surface phenotype of CAR+ T cells (middle), and multiparameter memory phenotype of T cells (bottom). (Fig 4 tab) MFI of IFNγ staining of CAR+ T cells following 6 hour co-culture with target cells. (Fig 5 tab) 4-hour chromium release assay of T cells co-cultured with target cells. (Fig 6 tab) BLI flux kinetics of Kasumi2-ffLuc-mKate cells following challenge with CAR+ T cells (top) and days of mouse euthanasia (bottom). (XLSX) [file pone.0128151.s001.xlsx]

## Sheet: Fig. 2
Numbers are cell counts at designated times as measured by trypan blue exclusion and automatic cell counting (Nexcelom Cellometer)
ROR1RCD28
Days of co-culture	Total	CAR+ T-cells
1	9500000	4660000
8	22900000	12400000
15	240000000	151000000
22	1510000000	1030000000
29	3960000000	3570000000
ROR1RCD137
Days of co-culture	Total	CAR+ T-cells
1	10800000	5510000
8	20100000	11900000
15	275000000	159000000
22	1660000000	1410000000
29	6190000000	5440000000

## Sheet: Fig. 3
Normalized mRNA counts from NanoString array of T cells at day 29 of co-culture
	ROR1RCD28			ROR1RCD137
Gene name	Donor-1	Donor-2	Donor-3	Donor-1	Donor-2	Donor-3
CTNNB1	3134.45	3604.86	3138.9	2208.69	2203.58	1935.51
GFI1	1037.9	1099.02	831.23	680.3	672.48	581.2
ID2	2503.73	2575.13	1684.24	1270.97	1263.09	697.93
ID3	6.39	1.61	3.63	2.3	0.97	1.22
BACH2	598.79	589.8	270.42	451.62	291.41	156.45
KLF2	1323.72	1484.17	970.98	1167.55	1423.9	618.48
FOXO1	1168.83	1521.23	833.95	886	994.1	556.15
LEF1	233.13	198.21	224.14	437.83	391.79	545.15
TCF7	9.58	6.45	7.26	6.89	3.9	11
BCL6	209.18	227.22	105.27	179.27	184.2	55.61
PRDM1	443.9	494.72	657.91	276.95	307	640.48
TBX21	609.96	572.07	598.92	409.1	395.69	369.75
EOMES	27.15	72.52	11.8	9.19	16.57	6.11
BCL2	261.87	188.54	239.57	159.73	152.04	163.79
BCLXL	932.51	1192.49	1144.3	807.86	868.37	871.5
TNFRSF7	2382.37	2098.14	1404.74	2468.4	1741.62	1823.67
CD28	114.97	112.8	47.19	155.14	137.42	88.01
IL2RA	2278.59	1872.53	5098.1	1472.08	1331.31	4926.47
IL2RB	3765.17	4726.45	3640.72	2735.01	2857.54	2240.47
IL2RG	10374.2	9370.71	7377.63	8161.35	6511.34	4389.89
IL7R	183.63	175.65	22.69	70.1	150.09	9.17
IL15RA	317.76	167.59	123.41	219.49	127.67	93.51
SELL	1352.46	2439.77	894.75	1122.73	1589.58	728.49
CCR7	97.4	124.08	374.78	150.54	114.03	1108.62
CXCR3	1023.53	1226.33	769.52	940.01	827.44	519.48
CCR5	539.71	449.6	105.27	396.46	270.94	53.17
B3GAT1	4.79	1.61	5.44	2.3	6.82	3.67
KLRG1	14.37	3.22	8.17	3.45	3.9	1.83
NCAM1	839.9	970.11	496.38	370.03	537.01	182.73
NKG2D	2385.57	3127.87	965.53	1596.19	1346.91	337.35
TNFSF6	680.22	725.16	501.82	478.05	395.69	361.8
TNFSF10	2328.08	2525.18	2760.49	1692.72	1637.34	1818.17
IL2	9.58	9.67	11.8	8.04	10.72	4.28
IFNG	2482.97	2151.32	11675.4	1018.16	1075.97	8958.84
TNF	784.01	520.51	1328.52	205.7	251.45	837.89
GZMA	18100.9	19210.4	6087.23	9394.4	7090.26	2000.9
GZMB	42852.4	54425.9	56350.4	30303.4	30221.6	47961.8
PRF1	23935.5	31649.3	20141	9869.01	11430.2	4619.07
GNLY	182736	254759	109553	97042.2	152341	24496.7
Surface phenotype of CAR+ T cells (gated with Fc-specific antibody) at day 29 of co-culture
	ROR1RCD28			ROR1RCD137
Protein	Donor-1	Donor-2	Donor-3	Donor-1	Donor-2	Donor-3
CD3	99.9	99.8	99	99.7	99.6	97.3
CD4	19.8	11.8	4.2	6.1	12.6	0.8
CD8	76.8	85.7	89.2	83.3	82.5	79.6
CD27	90.7	84.8	72.1	95	83.9	87.3
CD28	66.9	67.4	55.1	84.8	86.2	72.8
CCR7	91.1	84.1	73.2	94.9	85.5	90.9
CD45RA	57.3	50.5	23.8	58.5	37.6	42.8
CD45RO	63	67.3	73	60.1	71.5	36.2
CD62L	86	92.5	89.7	92.7	95.1	79.5
CD95	99.3	99.3	99.5	99.5	99.3	99.3
Multiparameter memory phenotype of T cells at day 29 of co-culture
				ROR1RCD28			ROR1RCD137
CD45RA	CD28	CCR7	CD27	Donor-1	Donor-2	Donor-3	Donor-1	Donor-2	Donor-3
+	+	+	+	29.6125	22.385	11.6603	44.9948	23.78	34.454
-	+	+	+	18.975	18.81	18.5193	26.9496	33.205	25.76
+	-	+	+	1.29948	2.26402	3.6533	1.35014	2.296	3.35916
+	+	-	+	4.38725	6.49	1.95301	3.86908	5.6405	2.9624
+	+	+	-	14.9856	10.2752	8.4777	5.2972	2.142	8.645
+	+	-	-	3.864	4.2864	2.75617	0.96432	0.93653	2.16619
+	-	+	-	0.717	1.19067	2.8917	0.103356	0.48174	1.05462
+	-	-	+	0.386904	1.19064	0.52122	0.2057	0.7616	0.320943
-	+	+	-	11.3232	10.944	19.3776	8.2656	5.9619	12.7946
-	+	-	+	4.54825	7.315	4.0071	2.9944	9.86	1.24292
-	-	+	+	2.48136	3.27426	5.8905	1.60072	5.1184	2.62353
+	-	-	-	0.306	0.63726	1.13985	0.034452	0.140616	0.226548
-	+	-	-	3.3936	4.864	6.0922	1.8696	2.856	1.09174
-	-	+	-	1.17	2.35339	8.4303	0.6318	2.56928	2.7342
-	-	-	+	1.71696	2.29108	1.8445	0.58344	3.024	0.207669
-	-	-	-	0.807	1.40868	2.8458	0.30996	1.1501	0.320726

## Sheet: Fig. 4
Mean fluorescent intensity of IFNgamma staining of CAR+ T cells (gated by Fc-specific antibody) following 6 hour co-culture with targets
	ROR1RCD28			ROR1RCD137
Target	Donor-1	Donor-2	Donor-3	Donor-1	Donor-2	Donor-3
Mock	14.6	14.5	71.5	10.6	11	79
LAC	2030	1911	1193	1220	1319	1146
EL4-ROR1neg	16.1	13	72.9	11.8	10.8	93.1
EL4-ROR1+	87	87.9	184	21.1	18.9	75.9
NALM-6	16.1	17.1	64.8	11.4	13.3	74.8
Kasumi-2	192	263	261	52.5	58.5	87.2
LCL	21.8	19.5	66.4	22.7	17.3	57.6
CLL	61.8	74.5	110	25.6	16.7	77.4

## Sheet: Fig. 5
4-hour chromium release assays of T cells co-cultured with decreasing effector to target (E:T) ratios
No DNA (CARneg) - healthy donor
E:T	EL4 parental (ROR1neg)			EL4-ROR1			NALM-6			Kasumi-2
20	4.01	2.96	2.49	4.71	4.86	4.93	5.24	6.16	5.68	12.81	13.98	13.96
10	2.19	2.19	2.93	4.78	3.45	4.7	1.03	4.35	9.05	12.46	14.88	14.45
5	1.5	1.99	2.14	2.6	2.04	3.77	1.4	2.65	3.15	12.06	9.75	7.56
2.5	1.47	0.51	1.33	0.51	0.5	0.45	1.17	3.49	1.03	6.08	4.8	4.32
1.3	0.19	0.83	0.13	0.39	0.23	2.06	-0.38	3.06	2.37	5.16	4.74	3.41
CD19RCD28
E:T	EL4 parental (ROR1neg)			EL4-ROR1			NALM-6			Kasumi-2
20	13.92	15.36	15.41	15.06	16.88	14.1	58.97	56.95	63.36	63.96	65.32	64.4
10	11.6	12	11.04	11.14	17.28	13.82	58.8	53.35	58.11	56.32	60.21	60.37
5	7.43	8	9.57	10.68	13.64	10.86	51.75	49.47	52.73	53.11	55.46	55.97
2.5	8.05	6.31	7.08	8.47	8.1	8.34	42.87	42.16	42.8	47.51	40.99	46.4
1.3	5.36	3.49	3.85	4.91	4.27	3.68	33.22	30.06	33.28	39.56	35.87	38.11
CD19RCD137
E:T	EL4 parental (ROR1neg)			EL4-ROR1			NALM-6			Kasumi-2
20	12.2	10.27	12.08	9.64	10.01	9.81	56.39	54.28	56.2	65.19	64.52	63.71
10	7.76	6.59	9.14	7.52	7.21	8.88	55.29	48.83	53.11	53.93	59.18	58.97
5	8.68	6.38	5.95	5.94	6.28	5.12	53.65	46.43	54.18	48.66	55.15	55.36
2.5	6.61	4.86	4.93	5.64	6.08	5.38	37.27	39.03	43.81	46.25	47.3	46.91
1.3	3.93	2.45	2.06	3.1	2.03	2.66	31.26	25.36	30.96	42.5	42.42	35.27
ROR1RCD28 (allogeneic)
E:T	EL4 parental (ROR1neg)			EL4-ROR1			NALM-6			Kasumi-2			LCL			CLL
20	9.82	8.06	7.78	51.36	50.4	48.86	12.09	12.35	12.71	58.88	58.47	58.97	12.92	15.48	15.23	56.6	49.84	52.73
10	8.35	9.38	9.52	45.35	47.92	43.84	13.05	10.17	11.16	52.48	55.53	53.02	7.93	15.57	15.3	51.39	47.72	40.32
5	8.17	8.01	8.59	39.77	36.31	37.68	12.59	9.16	6.87	47.04	46.47	50.11	8.59	9.62	11	39.4	40.39	35.95
2.5	7.94	6.28	5.71	33.8	33.72	30.43	10.17	9.32	4.66	43.02	46.48	49.12	2.68	4.06	5.52	31.65	26.79	27.49
1.3	4.94	3.42	3.11	22.31	22.66	24.3	6.1	3.21	3.83	44.81	39.13	40.16	4.92	3.8	3.78	21.92	21.43	20.09
ROR1RCD137 (allogeneic)
E:T	EL4 parental (ROR1neg)			EL4-ROR1			NALM-6			Kasumi-2			LCL			CLL
20	7.57	6.03	6.5	46.45	47.93	44.32	23.18	25.13	25.4	53.74	56.86	55.06	14.31	17.7	19.55	37.27	39.79	38.9
10	5.99	4.77	6	39.67	44.97	39.99	19.85	18.67	19.62	48.23	42.3	45.75	10.27	7.26	12.23	36.21	33.77	30.92
5	1.72	1.26	1.91	32.17	33.48	33.09	14.44	13.03	15.31	44.09	44.01	40.75	7.03	8.66	5.07	28.31	27.42	23.1
2.5	1.29	2.92	2.18	20.55	26.08	23.63	10.8	9.87	10.3	35.56	35.82	38.79	3.98	1.48	6.19	17.56	16.18	10.97
1.3	2.81	0.62	0.16	16.69	18.68	17.74	7.15	6.94	8.49	32.13	30.81	30.29	1.18	1.73	2.19	11.94	10.23	6.89
ROR1RCD28 (autologous)
E:T	EL4 parental (ROR1neg)			EL4-ROR1			Autologous B cells			Autologous T cells
20	6.23	6.09	7.44	38.67	37.07	37.29	27.58	33	31.96	4.74	5.02	6.1
10	5.48	6.18	5.9	35.81	33.39	35.29	25.89	30.97	30.31	3.52	3.85	6.46
5	4.96	4.76	3.79	33.19	31.35	31.89	23.91	24.47	24.38	5.02	2.89	5.19
2.5	2.55	5.43	4.44	23.18	23.62	24.83	26.59	22.64	21.55	4.03	3.17	3.78
1.3	2.78	4.13	4.61	19.85	20.96	19.44	25.65	23.91	25.13	3.83	2.36	1.4
ROR1RCD137 (autologous)
E:T	EL4 parental (ROR1neg)			EL4-ROR1			Autologous B cells			Autologous T cells
20	16.98	17.5	17.06	35.29	32.71	34.44	16.12	16.99	18.87	5.75	5.18	5.4
10	14.88	16	15.84	29.84	31.2	33.72	13.63	18.6	19.38	6.17	4.69	4.81
5	16.22	11.85	11.71	25.03	24.45	25.15	10.92	13.17	21.31	5.38	5.55	4.74
2.5	4.96	8.36	7.6	17.26	21.99	21.95	13.73	13.13	12.16	4.64	2.96	4.32
1.3	2.9	4.32	5.19	14.41	12.04	14.17	12.76	9.45	11.66	1.54	2.08	2.03
No DNA (CARneg) (autologous)
E:T	EL4 parental (ROR1neg)			EL4-ROR1			Autologous B cells			Autologous T cells
20	12.73	13.14	14.96	5.95	7.82	6.43	6.45	9.02	9.12	6.39	4.62	6.73
10	7.21	11.96	10.71	5.61	4.38	6.3	5.65	7.48	7.48	6.73	5.61	4.12
5	6.36	9.43	7.77	3.61	5.78	5.06	1.53	3.12	4.76	5.69	4.99	3.6
2.5	4.16	4.08	4.77	2.9	2.72	3.16	3.78	4.06	3.17	2.45	2.28	1.36
1.3	1.95	1.79	2.88	1.31	1.37	0.57	2.19	1.34	0.87	0.79	1.73	2.11

## Sheet: Fig. 6
BLI flux kinetics of Kasumi2-ffLuc-mKate following i.v. injection and challenge with T cells (i.v.); each mouse was serially measured in a column below
Days	No Treatment					ROR1RCD28					ROR1RCD137
1	384000	464000	429000	501000	459000	578000	682000	663000	678000	678000	591000	697000	673000	730000	680000
5	678000	758000	649000	733000	715000	525000	603000	589000	551000	614000	511000	720000	649000	674000	644000
9	5100000	5580000	4280000	3210000	4840000	776000	935000	1050000	834000	985000	653000	922000	723000	674000	719000
12	30800000	36300000	39400000	44300000	39100000	3340000	4770000	3560000	2460000	5040000	1100000	2810000	1810000	915000	1860000
16	380000000	342000000	322000000	358000000	418000000	30300000	37600000	14500000	18000000	25400000	6080000	30600000	11700000	1780000	12700000
19	1320000000	1040000000	769000000	1110000000	1460000000	263000000	354000000	225000000	215000000	348000000	30800000	94600000	54500000	16200000	71100000
23	8130000000	4320000000	4620000000	3580000000	3540000000	1160000000	1160000000	650000000	507000000	1230000000	342000000	604000000	250000000	25700000	130000000
Days of mouse euthanasia in experiment described above (overall survival)
Treatment	Mouse-1	Mouse-2	Mouse-3	Mouse-4	Mouse-5
Untreated	26	27	28	28	29
ROR1RCD28	31	32	33	33	34
ROR1RCD137	37	38	39	40	50
